# Supplementary material for: Right Ventricular and Left Atrial Strain Predict Volumetric Response to Cardiac Resynchronization Therapy
Source: J Cardiovasc Dev Dis. 2025 Apr 11;12(4):152. doi: 10.3390/jcdd12040152 (PMC12027857; doi:10.3390/jcdd12040152)
Supplement: Supplementary file 1 [file jcdd-12-00152-s001.zip]

Archive with 2 entries (2 files):
- Boxplot.R
- ROC.R
