# Supplementary material for: Right Ventricular and Left Atrial Strain Predict Volumetric Response to Cardiac Resynchronization Therapy
Source: J Cardiovasc Dev Dis. 2025 Apr 11;12(4):152. doi: 10.3390/jcdd12040152 (PMC12027857; doi:10.3390/jcdd12040152)
Supplement: Supplementary file 1 [file jcdd-12-00152-s001.zip › Boxplot.R]

library(ggplot2)
library(cowplot)
library(ggpubr)
library(rstatix)

dat = read.csv("Dataset.csv", header = TRUE)

#dat$echoresponseLVESV <- as.factor(dat$echoresponseLVESV)

dat$response <- ifelse(dat$echoresponseLVESV == 0, "non-responders",
                     ifelse(dat$echoresponseLVESV == 1, "responders", "default_value"))
dat$response

dat$response <- factor(dat$response, levels = c("responders", "non-responders"))

p1 <- ggplot(dat, aes(x=response, y=RVESViSAX, fill=response)) + 
  geom_boxplot(outliers=FALSE) +
# Box plot with dot plot
#  geom_dotplot(binaxis='y', stackdir='center', dotsize=1) +
  labs(y = "RVESVi [ml/m²]")+
# Box plot with jittered points
# 0.2 : degree of jitter in x direction
  geom_jitter(shape=16, position=position_jitter(0.1))+
  theme(axis.title.x=element_blank(), legend.position="none") +
  stat_compare_means(method = "t.test", method.args = list(var.equal = TRUE), label = "p.format", vjust=2, hjust=-1)
p1

p2 <- ggplot(dat, aes(x=response, y=RVGLS, fill=response)) + 
  geom_boxplot(outliers=FALSE) +
  # Box plot with dot plot
#  geom_dotplot(binaxis='y', stackdir='center', dotsize=1) +
  labs(x = "CRT response", y = "RV GLS [%]")+
# Box plot with jittered points
# 0.2 : degree of jitter in x direction
  geom_jitter(shape=16, position=position_jitter(0.1))+
  theme(axis.title.x=element_blank(), legend.position="none") +
  stat_compare_means(method = "t.test", method.args = list(var.equal = TRUE), label = "p.format", vjust=2, hjust=-1)
p2

p3 <- ggplot(dat, aes(x=response, y=RVfreewallstrain, fill=response)) + 
  geom_boxplot(outliers=FALSE) +
  # Box plot with dot plot
#  geom_dotplot(binaxis='y', stackdir='center', dotsize=1) +
  labs(x = "CRT response", y = "RV free wall strain [%]")+
# Box plot with jittered points
# 0.2 : degree of jitter in x direction
  geom_jitter(shape=16, position=position_jitter(0.1))+
  theme(axis.title.x=element_blank(), legend.position="none") +
  stat_compare_means(method = "t.test", method.args = list(var.equal = TRUE), label = "p.format", vjust=2, hjust=-1)
p3


p4 <- ggplot(dat, aes(x=response, y=LAGLS, fill=response)) + 
  geom_boxplot(outliers=FALSE) +
  # Box plot with dot plot
#  geom_dotplot(binaxis='y', stackdir='center', dotsize=1) +
  labs(x = FALSE, y = "LA GLS [%]")+
# Box plot with jittered points
# 0.2 : degree of jitter in x direction
  geom_jitter(shape=16, position=position_jitter(0.1))+
  theme(axis.title.x=element_blank(), legend.position="none") +
  stat_compare_means(method = "t.test", method.args = list(var.equal = TRUE), label = "p.format", vjust=2, hjust=-1)
p4


ggarrange(p1, p2, p3, p4, 
          labels = c("A", "B", "C","D"),
          ncol = 2, nrow = 2)
