# Supplementary material for: Right Ventricular and Left Atrial Strain Predict Volumetric Response to Cardiac Resynchronization Therapy
Source: J Cardiovasc Dev Dis. 2025 Apr 11;12(4):152. doi: 10.3390/jcdd12040152 (PMC12027857; doi:10.3390/jcdd12040152)
Supplement: Supplementary file 1 [file jcdd-12-00152-s001.zip › ROC.R]

library(pROC)
library(ggplot2)
library(tidyverse)
library(dplyr)
library(purrr)

file <- "Dataset.csv"

data1 <- read.csv(file, header=TRUE, stringsAsFactors=FALSE)

rocRVGLS <- roc(data1$echoresponseLVESV, data1$RVGLS, levels=c(1, 0))
rocRVESVi <- roc(data1$echoresponseLVESV, data1$RVESViSAX, levels=c(1, 0))
rocLAGLS <- roc(data1$echoresponseLVESV, data1$LAGLS, levels=c(1, 0))

g2 <- ggroc(list(RVGLS=rocRVGLS, RVESVi=rocRVESVi, LAGLS=rocLAGLS), aes = c("colour")) +
  labs(colour="ROC for CRT response") + 
  scale_colour_discrete(labels=c("RV GLS, AUC = .7118", "RVESVi, AUC = .7396", "LA GLS, AUC = .7552"))
g2

roc.list <- roc(echoresponseLVESV ~ RVGLS + RVESViSAX + LAGLS, data = data1)

roc.list %>% 
  map(~tibble(AUC = .x$auc)) %>% 
  bind_rows(.id = "name") -> data.auc
